# Supplementary material for: Exosomes derived from syncytia induced by SARS-2-S promote the proliferation and metastasis of hepatocellular carcinoma cells
Source: Front Cell Infect Microbiol. 2025 Jan 8;14:1415356. doi: 10.3389/fcimb.2024.1415356 (PMC11750861; doi:10.3389/fcimb.2024.1415356)
Supplement: Supplementary file 3 [file Table1.xls]

## Sheet: Figure 1
B:				C:
A549-ACE2	A549-S	Syncytia			A549-ACE2			A549-S			Syncytia
159	194	327		24 h	29.3199	29.4466	45.0366	36.9416	42.7926	42.2273	42.5132	50.5173	55.4657
145	143	308		48 h	55.2663	52.1251	62.903	66.0017	73.9087	80.7239	100	93.7612	97.1005
120	156	370

## Sheet: Figure 2
B:
Diameter	Ctr-Exo	Syn-Exo
2.5	0	0.07237
7.5	0.05208	0.07237
12.5	0.05208	0
17.5	0.1042	0.07237
22.5	0	0.1447
27.5	0	0.2171
32.5	0.05208	0.3619
37.5	0	0.2171
42.5	0.05208	0.4342
47.5	0	0.2171
52.5	0	0.2171
57.5	0.05208	0.2171
62.5	0.05208	0.2171
67.5	0.05208	0.4342
72.5	0.05208	0.1447
77.5	0	0.2895
82.5	0.3125	0.3619
87.5	0.1562	0.2895
92.5	0.3645	0.8684
97.5	0.3125	0.7237
102.5	0.7812	0.3619
107.5	0.9374	0.7961
112.5	0.9374	1.447
117.5	0.8853	1.158
122.5	1.302	1.23
127.5	1.51	2.171
132.5	1.406	1.375
137.5	1.927	1.737
142.5	2.031	2.026
147.5	1.979	2.026
152.5	2.187	2.678
157.5	1.719	2.461
162.5	1.927	2.316
167.5	2.239	3.474
172.5	2.083	3.401
177.5	1.666	2.316
182.5	1.979	2.171
187.5	1.771	2.099
192.5	1.719	2.822
197.5	1.666	2.533
202.5	1.146	2.388
207.5	1.406	2.243
212.5	1.198	1.809
217.5	1.146	2.026
222.5	0.7291	1.447
227.5	0.9895	2.316
232.5	1.094	2.316
237.5	0.7812	1.375
242.5	1.042	1.52
247.5	0.8853	1.375
252.5	0.677	0.9408
257.5	0.677	1.303
262.5	0.7291	1.158
267.5	0.3125	1.52
272.5	0.7291	0.9408
277.5	0.6249	1.158
282.5	0.3645	0.7237
287.5	0.677	1.23
292.5	0.5208	0.9408
297.5	0.2083	0.2895
302.5	0.4687	0.579
307.5	0.3125	0.4342
312.5	0.3125	0.5066
317.5	0.3125	0.7961
322.5	0.3125	0.6513
327.5	0.1562	0.2171
332.5	0.3125	0.4342
337.5	0.3125	0.2895
342.5	0.3645	0.2895
347.5	0.2604	0.7237
352.5	0.2604	0.2895
357.5	0.2604	0.7237
362.5	0.2604	0.2171
367.5	0.2083	0.2895
372.5	0.3125	0.1447
377.5	0.1562	0.2171
382.5	0.1562	0.2171
387.5	0.05208	0.1447
392.5	0.05208	0.5066
397.5	0.1562	0.1447
402.5	0.1562	0.2895
407.5	0.1042	0
412.5	0.1562	0.579
417.5	0.05208	0.1447
422.5	0	0.1447
427.5	0.1042	0.07237
432.5	0.1042	0.2171
437.5	0.1042	0.2171
442.5	0.1042	0.07237
447.5	0.05208	0.2171
452.5	0.2083	0
457.5	0.05208	0.07237
462.5	0	0
467.5	0.05208	0
472.5	0.1562	0.07237
477.5	0.1042	0.1447
482.5	0.1042	0
487.5	0	0.1447
492.5	0.05208	0
497.5	0.1042	0
502.5	0.05208	0.07237
507.5	0	0
512.5	0	0.07237
517.5	0	0
522.5	0	0.07237
527.5	0.05208	0.07237
532.5	0.05208	0.07237
537.5	0	0
542.5	0	0
547.5	0	0
552.5	0	0
557.5	0	0
562.5	0	0.07237
567.5	0	0
572.5	0	0
577.5	0	0.07237
582.5	0	0
587.5	0	0
592.5	0	0
597.5	0.05208	0

## Sheet: Figure 3
D:								E:
PG.Genes	Ctr-Exo-1	Ctr-Exo-2	Ctr-Exo-3	Syn-Exo-1	Syn-Exo-2	Syn-Exo-3		PG.Genes	Ctr-Exo-1	Ctr-Exo-2	Ctr-Exo-3	Syn-Exo-1	Syn-Exo-2	Syn-Exo-3
ADAM9	0	0	0	104.51	80.6659	82.2849		CDH1	40.5454	39.4507	48.7507	21.2294	16.3906	16.1453
FAM169A	0	0	0	19.4776	20.2809	13.5523
								ST13	100.936	102.87	105.246	46.4037	47.9147	49.8447
XPO5	0	0	0	35.7608	37.2046	35.5683		SFN	624.819	505.212	573.545	193.768	201.077	201.845
PTPN6	0	0	0	22.5382	37.2875	38.083
LARP1	0	0	0	23.1274	20.0531	17.4196		PEBP1	714.986	719.621	658.292	282.604	245.065	254.452
RSL1D1	0	0	0	17.5495	16.1776	17.1718		TIMP2	225.783	178.502	248.232	54.492	60.2623	57.177
BST2	0	0	0	15.3239	13.4006	12.5444		IGFBP3	1462.96	1441.78	1460.72	346.465	385.461	372.179
RUVBL1	502.462	397.783	375.878	1009.22	1069.69	1085.11
SLC3A2	1898.37	1861.05	1812.06	3948.04	4308.21	4085.45		APOA1	814.077	732.782	734.317	296.238	244.336	316.457
TRIM25	35.6754	56.2513	58.9819	96.4298	116.629	110.603
TGM2	1579.89	1718.96	1632.18	3434.69	3362.16	3118.66
STK38	0	0	0	26.7337	18.8554	18.7925
RANBP2	0	0	0	10.6723	8.56028	13.6167
RAN	1587.06	1513.65	1517.39	4752.74	4771.4	4504.65
PSMB6	3710.06	4154.11	3770.6	9620.52	9937.79	9949.13
EIF2A	37.9252	21.2201	27.2975	68.2526	64.1174	74.7632
KPNA2	139.377	145.701	88.3005	291.524	273.733	294.642
PRMT5	82.2241	73.7862	97.5331	247.403	211.171	193.788
XRCC5	256.878	236.036	214.899	519.35	519.151	555.839
MPRIP	0	0	0	11.774	12.5052	11.6614
MAPK1	90.9688	36.0173	54.7375	183.58	203.325	198.494
MVP	626.689	587.89	559.476	1906.22	1907.6	1836.32
JAK1	42.4135	31.6672	46.4163	190.648	187.425	165.564
STAT3	27.7119	20.361	14.2822	47.0153	48.2844	48.3186
EEF1G	536.795	453.661	498.536	1935.94	2083.95	1990.28
SFRP1	38.4314	53.085	35.1361	96.2825	116.545	94.5722
GPX2	0	0	0	59.6468	71.7838	82.8817
FASN	477.953	522.312	484.925	1486.29	1584.46	1473.59
PFKP	519.703	528.389	501.299	1911.1	2002.98	2057.47
PKM	9305.28	9349.8	9371.58	22316.6	22628.6	21679.1
PPP1CA	217.659	198.258	166.057	417.654	429.394	421.59
SLC7A5	479.499	608.679	530.961	1435.26	1450.52	1304.14
ATIC	112.354	123.64	140.489	397.618	408.332	399.102
PAICS	228.867	208.983	273.041	630.53	645.74	637.451
CAD	174.188	160.457	156.764	358.044	342.958	340.339
TOMM34	0	0	0	18.9072	17.8254	12.7488
EIF4E	83.3038	133.407	84.8465	347.21	364.398	380.999
RACK1	467.831	490.598	511.223	1251.95	1340.04	1216.42
OAS3	108.301	95.9805	113.253	275.97	273.519	267.236

## Sheet: Figure 4
B:			C:								D:
Ctr-Exo	Syn-Exo			Ctr-Exo			Syn-Exo				Ctr-Exo	Syn-Exo
92.8499	129.408		Huh-7	209	252	312	1020	1256	1275		1	2
102.254	130.905		H22	122	164	112	373	469	447		0.6	2.1
100.673	130.283										1.1	1.8
97.2073	135.363
101.666	134.892
105.047	136.709
103.146	129.727
103.886	124.058
93.2705	125.572

## Sheet: Figure 5
B:
	VSV-Gpp								SARS-2-Spp
0	164.72	160.9	170.32	175.22	177.89	169.3	151.24	190.97	189.65	184.29	171.84	169.97	184.19	168.84	157.45	168.6
3	199.5	171.15	192.58	181.54	195.02	207.42	176.94	206.98	240.87	219.54	196.9	194.12	215.99	184.2	182.22	227.81
7	256.14	214.69	207.66	232.28	223.39	237.53	218.81	277.41	324.32	293.49	254.7	268.01	270.51	223.49	193.18	301.32
11	274.99	251.2	238.67	267.56	258.87	281.4	224.6	318.22	395.64	305.62	288.64	294.58	287.42	255.35	263.93	325.94
15	333.03	280.07	284.73	317.38	310.4	393.76	240.28	431.16	516.34	436.84	355.36	419.03	429.86	383.61	368.42	446.6
19	399.32	291.53	324.77	348.93	368.72	439.33	271.8	474.93	545.11	477.65	396.39	477.36	514.07	404.23	406.77	540.84
21	432.04	307.19	349.83	374.84	379.62	476.72	325.97	497.31	560.37	497.56	405.7	486.62	561	457.11	416.34	565.23
24	445.07	320.7	377.3	384.15	397.24	481.64	337.37	525.05	581.52	510.64	418.52	497.97	589.91	494.55	456.13	601.75
28	521.28	387.02	473.61	453.28	463.01	491.6	355.1	553.95	680.44	578.5	437.05	516.63	672.52	584.49	574.28	633.52
C:			E:
VSV-Gpp	SARS-2-Spp			VSV-Gpp								SARS-2-Spp
541.9	565		0	27.3	22.9	28.1	24.5	24	24.8	24.3	24.3	25.3	23.9	23.3	23.4	25.8	24.6	25.3	28
372.8	532.6		3	26.8	23.1	28	24.4	24.2	23.2	24.2	25.3	23.8	23	22.9	25.5	25.7	26.1	24.3	26.6
473.1	404		7	27.9	22	27.5	25.4	25.2	24.5	24.8	25.7	24.6	23.7	22.7	25.6	25.8	27	24.9	25.7
392	500		11	28	22.4	29	23.8	25.4	25.6	26.7	26.1	24.7	23.8	22.4	25.7	26.2	27.3	25.6	26
420.7	624.5		15	27.4	21.9	28.5	26.3	25	25.1	26.5	25.7	24.2	24.3	22	26.2	25	26.3	25.6	26.2
404.1	499.4		19	28.1	22.3	29	24.9	26	25.5	25.8	25.1	25	24.4	21.9	26.2	26.7	26.2	25.1	25.9
349.6	529.4		21	27.2	22.3	28.4	24.1	23.9	23.6	25.1	24.7	24.3	24.2	21.9	25.9	25.8	25.9	24.5	26.2
506.9	712.9		24	28	22	28.9	24	25.1	26.2	27.1	25.3	24.7	24.5	21.8	25.9	26.6	25.8	25.2	24.9
			28	26.8	23.7	28.8	24.7	25.6	26.4	25.9	25.6	24.5	24.3	22	26	26.9	27	25.7	25.5

## Sheet: Figure S1
B:
0 h	12 h	24 h	48 h
0.128	0.286	0.354	0.329
0.152	0.265	0.389	0.365
0.143	0.299	0.337	0.395
